# Supplementary material for: Effects of monofilament nylon versus braided multifilament nylon gangions on catch rates of Greenland shark (Somniosus microcephalus) in bottom set longlines
Source: PeerJ. 2020 Dec 3;8:e10407. doi: 10.7717/peerj.10407 (PMC7719291; doi:10.7717/peerj.10407)
Supplement: Supplemental Information 2 [file peerj-08-10407-s002.csv]

Master Fish Number	Treatment Fish Number	Set Number	Soak time (hrs)	Depth (m)	Date hauled	Gangion Treatment	Fish length (cm)		E-23M = 23 kg breaking strength monofilament nylon gangion
1	1	1	12.25	854	20-Aug	C-91BN	59		E-46M = 46 kg breaking strength monofilament nylon gangion
2	2	1	12.25	854	20-Aug	C-91BN	64		E-91M = 91 kg breaking strength monofilament nylon gangion
3	3	1	12.25	854	20-Aug	C-91BN	47		E-91BN = 91 kg breaking strength braided nylon gangion
4	4	2	12.5	1143	21-Aug	C-91BN	86
5	5	3	12.75	708	22-Aug	C-91BN	86
6	6	4	13.75	863	24-Aug	C-91BN	65
7	7	4	13.75	863	24-Aug	C-91BN	52
8	8	4	13.75	863	24-Aug	C-91BN	68
9	9	4	13.75	863	24-Aug	C-91BN	81
10	10	5	13	1082	25-Aug	C-91BN	62
11	11	5	13	1082	25-Aug	C-91BN	65
12	12	7	14	960	27-Aug	C-91BN	68
13	13	7	14	960	27-Aug	C-91BN	68
14	14	7	14	960	27-Aug	C-91BN	71
15	15	7	14	960	27-Aug	C-91BN	64
16	16	7	14	960	27-Aug	C-91BN	60
17	17	7	14	960	27-Aug	C-91BN	70
18	18	7	14	960	27-Aug	C-91BN	77
19	19	7	14	960	27-Aug	C-91BN	64
20	20	8	36.25	778	29-Aug	C-91BN	71
21	21	8	36.25	778	29-Aug	C-91BN	64
22	22	8	36.25	778	29-Aug	C-91BN	53
23	23	8	36.25	778	29-Aug	C-91BN	57
24	24	8	36.25	778	29-Aug	C-91BN	54
25	25	8	36.25	778	29-Aug	C-91BN	76
26	26	8	36.25	778	29-Aug	C-91BN	67
27	27	8	36.25	778	29-Aug	C-91BN	64
28	28	10	13	1267	2-Sep	C-91BN	66
29	29	10	13	1267	2-Sep	C-91BN	70
30	30	10	13	1267	2-Sep	C-91BN	68
31	31	10	13	1267	2-Sep	C-91BN	70
32	32	10	13	1267	2-Sep	C-91BN	65
33	33	10	13	1267	2-Sep	C-91BN	69
34	34	10	13	1267	2-Sep	C-91BN	63
35	35	10	13	1267	2-Sep	C-91BN	62
36	36	10	13	1267	2-Sep	C-91BN	68
37	37	10	13	1267	2-Sep	C-91BN	65
38	38	10	13	1267	2-Sep	C-91BN	68
39	39	10	13	1267	2-Sep	C-91BN	78
40	40	10	13	1267	2-Sep	C-91BN	72
41	41	11	14.25	833	3-Sep	C-91BN	67
42	42	11	14.25	833	3-Sep	C-91BN	65
43	43	12	12	1080	7-Sep	C-91BN	69
44	44	12	12	1080	7-Sep	C-91BN	78
45	45	12	12	1080	7-Sep	C-91BN	68
46	1	1	12.25	854	20-Aug	E-23M	64
47	2	1	12.25	854	20-Aug	E-23M	65
48	3	1	12.25	854	20-Aug	E-23M	56
49	4	1	12.25	854	20-Aug	E-23M	66
50	5	2	12.5	1143	21-Aug	E-23M	67
51	6	2	12.5	1143	21-Aug	E-23M	60
52	7	2	12.5	1143	21-Aug	E-23M	61
53	8	3	12.75	708	22-Aug	E-23M	73
54	9	4	13.75	863	24-Aug	E-23M	52
55	10	4	13.75	863	24-Aug	E-23M	70
56	11	6	12.5	720	26-Aug	E-23M	74
57	12	7	14	960	27-Aug	E-23M	61
58	13	7	14	960	27-Aug	E-23M	71
59	14	7	14	960	27-Aug	E-23M	66
60	15	7	14	960	27-Aug	E-23M	81
61	16	7	14	960	27-Aug	E-23M	55
62	17	7	14	960	27-Aug	E-23M	66
63	18	7	14	960	27-Aug	E-23M	72
64	19	7	14	960	27-Aug	E-23M	61
65	20	7	14	960	27-Aug	E-23M	72
66	21	7	14	960	27-Aug	E-23M	66
67	22	7	14	960	27-Aug	E-23M	74
68	23	7	14	960	27-Aug	E-23M	65
69	24	7	14	960	27-Aug	E-23M	60
70	25	7	14	960	27-Aug	E-23M	70
71	26	7	14	960	27-Aug	E-23M	59
72	27	7	14	960	27-Aug	E-23M	64
73	28	7	14	960	27-Aug	E-23M	60
74	29	7	14	960	27-Aug	E-23M	64
75	30	7	14	960	27-Aug	E-23M	67
76	31	7	14	960	27-Aug	E-23M	62
77	32	8	36.25	778	29-Aug	E-23M	57
78	33	8	36.25	778	29-Aug	E-23M	58
79	34	8	36.25	778	29-Aug	E-23M	70
80	35	8	36.25	778	29-Aug	E-23M	63
81	36	8	36.25	778	29-Aug	E-23M	50
82	37	10	13	1267	2-Sep	E-23M	57
83	38	10	13	1267	2-Sep	E-23M	67
84	39	10	13	1267	2-Sep	E-23M	74
85	40	10	13	1267	2-Sep	E-23M	71
86	41	12	12	1080	7-Sep	E-23M	67
87	42	12	12	1080	7-Sep	E-23M	81
88	1	1	12.25	854	20-Aug	E-46M	76
89	2	1	12.25	854	20-Aug	E-46M	60
90	3	1	12.25	854	20-Aug	E-46M	62
91	4	1	12.25	854	20-Aug	E-46M	65
92	5	1	12.25	854	20-Aug	E-46M	72
93	6	1	12.25	854	20-Aug	E-46M	59
94	7	1	12.25	854	20-Aug	E-46M	66
95	8	1	12.25	854	20-Aug	E-46M	77
96	9	2	12.5	1143	21-Aug	E-46M	71
97	10	3	12.75	708	22-Aug	E-46M	64
98	11	4	13.75	863	24-Aug	E-46M	73
99	12	4	13.75	863	24-Aug	E-46M	55
100	13	4	13.75	863	24-Aug	E-46M	71
101	14	4	13.75	863	24-Aug	E-46M	59
102	15	4	13.75	863	24-Aug	E-46M	59
103	16	4	13.75	863	24-Aug	E-46M	79
104	17	4	13.75	863	24-Aug	E-46M	79
105	18	5	13	1082	25-Aug	E-46M	70
106	19	5	13	1082	25-Aug	E-46M	61
107	20	5	13	1082	25-Aug	E-46M	63
108	21	7	14	960	27-Aug	E-46M	67
109	22	7	14	960	27-Aug	E-46M	68
110	23	7	14	960	27-Aug	E-46M	71
111	24	7	14	960	27-Aug	E-46M	55
112	25	7	14	960	27-Aug	E-46M	53
113	26	7	14	960	27-Aug	E-46M	54
114	27	7	14	960	27-Aug	E-46M	68
115	28	7	14	960	27-Aug	E-46M	77
116	29	7	14	960	27-Aug	E-46M	63
117	30	7	14	960	27-Aug	E-46M	67
118	31	7	14	960	27-Aug	E-46M	64
119	32	7	14	960	27-Aug	E-46M	68
120	33	7	14	960	27-Aug	E-46M	66
121	34	7	14	960	27-Aug	E-46M	63
122	35	7	14	960	27-Aug	E-46M	78
123	36	7	14	960	27-Aug	E-46M	65
124	37	7	14	960	27-Aug	E-46M	63
125	38	8	36.25	778	29-Aug	E-46M	54
126	39	8	36.25	778	29-Aug	E-46M	57
127	40	8	36.25	778	29-Aug	E-46M	56
128	41	8	36.25	778	29-Aug	E-46M	74
129	42	8	36.25	778	29-Aug	E-46M	64
130	43	8	36.25	778	29-Aug	E-46M	72
131	44	8	36.25	778	29-Aug	E-46M	65
132	45	9	12.5	891	1-Sep	E-46M	69
133	46	9	12.5	891	1-Sep	E-46M	76
134	47	10	13	1267	2-Sep	E-46M	65
135	48	10	13	1267	2-Sep	E-46M	68
136	49	10	13	1267	2-Sep	E-46M	79
137	50	10	13	1267	2-Sep	E-46M	65
138	51	10	13	1267	2-Sep	E-46M	59
139	52	10	13	1267	2-Sep	E-46M	79
140	53	10	13	1267	2-Sep	E-46M	67
141	54	10	13	1267	2-Sep	E-46M	61
142	55	10	13	1267	2-Sep	E-46M	76
143	56	10	13	1267	2-Sep	E-46M	63
144	57	10	13	1267	2-Sep	E-46M	73
145	58	10	13	1267	2-Sep	E-46M	75
146	59	12	12	1080	7-Sep	E-46M	90
147	60	12	12	1080	7-Sep	E-46M	85
148	61	12	12	1080	7-Sep	E-46M	82
149	62	12	12	1080	7-Sep	E-46M	70
150	63	12	12	1080	7-Sep	E-46M	72
151	1	1	12.25	854	20-Aug	E-91M	53
152	2	1	12.25	854	20-Aug	E-91M	64
153	3	1	12.25	854	20-Aug	E-91M	67
154	4	1	12.25	854	20-Aug	E-91M	66
155	5	1	12.25	854	20-Aug	E-91M	67
156	6	1	12.25	854	20-Aug	E-91M	65
157	7	1	12.25	854	20-Aug	E-91M	59
158	8	1	12.25	854	20-Aug	E-91M	72
159	9	2	12.5	1143	21-Aug	E-91M	65
160	10	2	12.5	1143	21-Aug	E-91M	64
161	11	2	12.5	1143	21-Aug	E-91M	76
162	12	2	12.5	1143	21-Aug	E-91M	63
163	13	3	12.75	708	22-Aug	E-91M	57
164	14	3	12.75	708	22-Aug	E-91M	61
165	15	4	13.75	863	24-Aug	E-91M	66
166	16	4	13.75	863	24-Aug	E-91M	62
167	17	4	13.75	863	24-Aug	E-91M	60
168	18	4	13.75	863	24-Aug	E-91M	68
169	19	4	13.75	863	24-Aug	E-91M	64
170	20	4	13.75	863	24-Aug	E-91M	53
171	21	4	13.75	863	24-Aug	E-91M	63
172	22	4	13.75	863	24-Aug	E-91M	68
173	23	4	13.75	863	24-Aug	E-91M	71
174	24	4	13.75	863	24-Aug	E-91M	62
175	25	5	13	1082	25-Aug	E-91M	60
176	26	5	13	1082	25-Aug	E-91M	75
177	27	5	13	1082	25-Aug	E-91M	60
178	28	5	13	1082	25-Aug	E-91M	70
179	29	7	14	960	27-Aug	E-91M	66
180	30	7	14	960	27-Aug	E-91M	73
181	31	7	14	960	27-Aug	E-91M	63
182	32	7	14	960	27-Aug	E-91M	61
183	33	7	14	960	27-Aug	E-91M	63
184	34	7	14	960	27-Aug	E-91M	79
185	35	7	14	960	27-Aug	E-91M	60
186	36	7	14	960	27-Aug	E-91M	63
187	37	7	14	960	27-Aug	E-91M	76
188	38	7	14	960	27-Aug	E-91M	72
189	39	7	14	960	27-Aug	E-91M	66
190	40	7	14	960	27-Aug	E-91M	50
191	41	7	14	960	27-Aug	E-91M	66
192	42	7	14	960	27-Aug	E-91M	81
193	43	7	14	960	27-Aug	E-91M	55
194	44	7	14	960	27-Aug	E-91M	66
195	45	7	14	960	27-Aug	E-91M	72
196	46	7	14	960	27-Aug	E-91M	61
197	47	7	14	960	27-Aug	E-91M	72
198	48	7	14	960	27-Aug	E-91M	66
199	49	7	14	960	27-Aug	E-91M	74
200	50	7	14	960	27-Aug	E-91M	81
201	51	7	14	960	27-Aug	E-91M	70
202	52	7	14	960	27-Aug	E-91M	69
203	53	8	36.25	778	29-Aug	E-91M	76
204	54	8	36.25	778	29-Aug	E-91M	55
205	55	8	36.25	778	29-Aug	E-91M	65
206	56	8	36.25	778	29-Aug	E-91M	63
207	57	8	36.25	778	29-Aug	E-91M	61
208	58	8	36.25	778	29-Aug	E-91M	62
209	59	8	36.25	778	29-Aug	E-91M	65
210	60	8	36.25	778	29-Aug	E-91M	55
211	61	8	36.25	778	29-Aug	E-91M	67
212	62	8	36.25	778	29-Aug	E-91M	59
213	63	9	12.5	891	1-Sep	E-91M	75
214	64	9	12.5	891	1-Sep	E-91M	72
215	65	9	12.5	891	1-Sep	E-91M	56
216	66	9	12.5	891	1-Sep	E-91M	61
217	67	9	12.5	891	1-Sep	E-91M	75
218	68	10	13	1267	2-Sep	E-91M	79
219	69	10	13	1267	2-Sep	E-91M	66
220	70	10	13	1267	2-Sep	E-91M	60
221	71	10	13	1267	2-Sep	E-91M	65
222	72	10	13	1267	2-Sep	E-91M	60
223	73	10	13	1267	2-Sep	E-91M	88
224	74	10	13	1267	2-Sep	E-91M	61
225	75	10	13	1267	2-Sep	E-91M	60
226	76	10	13	1267	2-Sep	E-91M	67
227	77	10	13	1267	2-Sep	E-91M	62
228	78	10	13	1267	2-Sep	E-91M	82
229	79	10	13	1267	2-Sep	E-91M	70
230	80	10	13	1267	2-Sep	E-91M	57
231	81	12	12	1080	7-Sep	E-91M	75
232	82	12	12	1080	7-Sep	E-91M	86
233	83	12	12	1080	7-Sep	E-91M	72
